# Supplementary material for: Dynamic Analysis of the Coracohumeral Ligament Using Ultra-Sonography in Shoulder Contracture
Source: Sensors (Basel). 2023 Apr 15;23(8):4015. doi: 10.3390/s23084015 (PMC10143514; doi:10.3390/s23084015)
Supplement: Supplementary file 1 [file sensors-23-04015-s001.zip]

Archive with 1 entries (1 files):
- sensors-2311648-supplementary.mp4
